# Supplementary material for: Biocompatible Polymer-Grafted TiO2 Nanoparticle Sonosensitizers Prepared Using Phosphonic Acid-Functionalized RAFT Agent
Source: Polymers (Basel). 2023 May 23;15(11):2426. doi: 10.3390/polym15112426 (PMC10255893; doi:10.3390/polym15112426)
Supplement: Supplementary file 1 [file polymers-15-02426-s001.zip]

Archive with 1 entries (1 files):
- polymers-2337996-supplementary.pdf
